# Supplementary material for: Impact of Institutional Monthly Volume of Transcatheter Edge-to-Edge Repair Procedures for Significant Mitral Regurgitation: Evidence from the GIOTTO-VAT Study
Source: Medicina (Kaunas). 2025 May 16;61(5):904. doi: 10.3390/medicina61050904 (PMC12112984; doi:10.3390/medicina61050904)
Supplement: Supplementary file 1 [file medicina-61-00904-s001.zip]

Archive with 1 entries (1 files):
- medicina-3578191-supplementary.pdf
